# Supplementary material for: Here are the polyps: in situ observations of jellyfish polyps and podocysts on bivalve shells
Source: PeerJ. 2020 May 28;8:e9260. doi: 10.7717/peerj.9260 (PMC7261476; doi:10.7717/peerj.9260)
Supplement: Data S1 [file peerj-08-9260-s001.txt]

>polyp1
GCTCGTAGTTGGATTTCGGGATGGGCCAGTCGGTCTGCCGCAAGGTA
TGTTACTGGCTGGTCTGTCCTTCTTCGCAAAGACTGCGTGTGCTCTTAAT
TGAGTGTGCGTAGGATTTGCGACGTTTACTTTGAAAAAATTAGAGTGTTC
AAAGCAGGCTGTCCGCTTGAATACATGAGCATGGAATAATGGAATAGGAC
TTTGGTTCTATTTTGTTGGTTTCTGGAACCGAAGTAATGATTAAGAGGGA
CAGTTGGGGGCATTCGTATTTCGTTGTCAGAGGTGAAATTCTTGGATTTA
CGAAAGACGAACAACTGCGAAAGCATTTGCCAAGAATGTTTTCATTAATC
AAGAACGAAAGTTAGAGGCTCGAAGACGATCAGATACCGTCCTAGTTCTA
ACCATAAACGATGCCGACTAGGGATCAGCGGGCGTTATTTTATGACCCCG
TTGGCACCTTATGGGAAACCAAAGTTTTTGGGTTCCGGGGGAAGTATGGT
TGCAAAGCTGAAACTTAAAGGAATTGACGGAAGGGCACCACCAGGAGTGG
AGCCTGCG
>polyp2
GCTCGTAGTTGGATTTCGGGATGGGCCAGTCGGTCTGCCGCAAGGTA
TGTTACTGGCTGGTCTGTCCTTCTTCGCAAAGACTGCGTGTGCTCTTAAT
TGAGTGTGCGTAGGATTTGCGACGTTTACTTTGAAAAAATTAGAGTGTTC
AAAGCAGGCTGTCCGCTTGAATACATGAGCATGGAATAATGGAATAGGAC
TTTGGTTCTATTTTGTTGGTTTCTGGAACCGAAGTAATGATTAAGAGGGA
CAGTTGGGGGCATTCGTATTTCGTTGTCAGAGGTGAAATTCTTGGATTTA
CGAAAGACGAACAACTGCGAAAGCATTTGCCAAGAATGTTTTCATTAATC
AAGAACGAAAGTTAGAGGCTCGAAGACGATCAGATACCGTCCTAGTTCTA
ACCATAAACGATGCCGACTAGGGATCAGCGGGCGTTATTTTATGACCCCG
TTGGCACCTTATGGGAAACCAAAGTTTTTGGGTTCCGGGGGAAGTATGGT
TGCAAAGCTGAAACTTAAAGGAATTGACGGAAGGGCACCACCAGGAGTGG
AGCCTGCG
>polyp3
GCTCGTAGTTGGATTTCGGGATGGGCCAGTCGGTCTGCCGCAAGGTA
TGTTACTGGCTGGTCTGTCCTTCTTCGCAAAGACTGCGTGTGCTCTTAAT
TGAGTGTGCGTAGGATTTGCGACGTTTACTTTGAAAAAATTAGAGTGTTC
AAAGCAGGCTGTCCGCTTGAATACATGAGCATGGAATAATGGAATAGGAC
TTTGGTTCTATTTTGTTGGTTTCTGGAACCGAAGTAATGATTAAGAGGGA
CAGTTGGGGGCATTCGTATTTCGTTGTCAGAGGTGAAATTCTTGGATTTA
CGAAAGACGAACAACTGCGAAAGCATTTGCCAAGAATGTTTTCATTAATC
AAGAACGAAAGTTAGAGGCTCGAAGACGATCAGATACCGTCCTAGTTCTA
ACCATAAACGATGCCGACTAGGGATCAGCGGGCGTTATTTTATGACCCCG
TTGGCACCTTATGGGAAACCAAAGTTTTTGGGTTCCGGGGGAAGTATGGT
TGCAAAGCTGAAACTTAAAGGAATTGACGGAAGGG--CCACCAGGAGTGG
AGCCTGCG
>cyst7
AAAGCTCGTAGTTGGATTTCGGGATGGGCCAGTCGGTCTGCCGTAAGGTA
TGTTACTGGCTGGTCTGTCCTTCTTCGCAAAGACTGCGTGTGCCCTTGAT
TGTGTGTGCGTAGGATTTGCGACGTTTACTTTGAAAAAATTAGAGTGTTC
AAAGCAGGCTGACCGCTTGAATACATGAGCATGGAATAATGGAATAGGAC
TTTGGTTCTATTTTGTTGGTTTCTTGAACCGAAGTAATGATTAAGAGGGA
CAGTTGGGGGCATTCGTATTTCGTTGTCAGAGGTGAAATTCTTGGATTTA
CGAAAGACGAACAACTGCGAAAGCATTTGCCAAGAATGTTTTCATTAATC
AAGAACGAAAGTTAGAGGCTCGAAGACGATCAGATACCGTCCTAGTTCTA
ACCATAAACGATGCCGACTAGGGATCAGCGGGCGTTATTTTATGACCCCG
TTGGCACCTTATGGGAAACCAAAGTTTTTGGGTTCCGGGGGAAGTATGGT
TGCAAAGCTGAAACTTAAAGGAA
>cyst9
AAGCTCGTAGTTGGATTTCGGGATGGGCCAGTCGGTCTGCCGCAAGGTA
TGTTACTGGCTGGTCTGTCCTTCTTCGCAAAGACTGCGTGTGCTCTTAAT
TGAGTGTGCGTAGGATTTGCGACGTTTACTTTGAAAAAATTAGAGTGTTC
AAAGCAGGCTGTCCGCTTGAATACATGAGCATGGAATAATGGAATAGGAC
TTTGGTTCTATTTTGTTGGTTTCTGGAACCGAAGTAATGATTAAGAGGGA
CAGTTGGGGGCATTCGTATTTCGTTGTCAGAGGTGAAATTCTTGGATTTA
CGAAAGACGAACAACTGCGAAAGCATTTGCCAAGAATGTTTTCATTAATC
AAGAACGAAAGTTAGAGGCTCGAAGACGATCAGATACCGTCCTAGTTCTA
ACCATAAACGATGCCGACTAGGGATCAGCGGGCGTTATTTTATGACCCCG
TTGGCACCTTATGGGAAACCAAAGTTTTTGGGTTCCGGGGGAAGTATGGT
TGCAAAGCTGAAACTTAAAGGAATTGACGGAAG
