# Supplementary material for: Here are the polyps: in situ observations of jellyfish polyps and podocysts on bivalve shells
Source: PeerJ. 2020 May 28;8:e9260. doi: 10.7717/peerj.9260 (PMC7261476; doi:10.7717/peerj.9260)
Supplement: Data S2 [file peerj-08-9260-s002.xlsx]

## Sheet: sample locations
Sample name	Stage	location	lat	lon	date	host shell	cluster size	depth
NICO10_p1	Scyphistoma	Dogger Bank	55.1711	3.1626	2018-05-25	Spisula subtruncata		27 m
NICO10_p2	Scyphistoma	Dogger Bank	55.1711	3.1626	2018-05-25	Mactra stultorum		27 m
NICO10_p3	Scyphistoma	Dogger Bank	55.1711	3.1626	2018-05-25	Spisula subtruncata		27 m
Cyste_1	Podocyst	Oostende beach	51.2338	2.9121	2018-09-19	Aequepecten opercularis	7	high water line
Cyste_2	Podocyst	Oostende beach	51.2338	2.9121	2018-09-19	Spisula subtruncata	13	high water line
Cyste_3	Podocyst	Oostende beach	51.2338	2.9121	2018-09-19	Spisula solida	11	high water line
Cyste_4	Podocyst	Oostende beach	51.2338	2.9121	2018-09-19	Mimachlamys varia	6	high water line
Cyste_5	Podocyst	Oostende beach	51.2338	2.9121	2018-09-19	Mimachlamys varia	6	high water line
Cyste_6	Podocyst	Oostende beach	51.2338	2.9121	2018-09-19	Spisula subtruncata	5	high water line
Cyste_7	Podocyst	Oostende beach	51.2338	2.9121	2018-09-19	Spisula elliptica	9	high water line
Cyste_8	Podocyst	Oostende beach	51.2338	2.9121	2018-09-19	Donax vittatus	2	high water line
Cyste_9	Podocyst	Oostende beach	51.2338	2.9121	2018-09-19	Cerastoderma edule	5	high water line
Cyste_10	Podocyst	Oostende beach	51.2338	2.9121	2018-09-19	Spisula subtruncata	6	high water line

## Sheet: Dogger Bank scyphistoma genetic
sample	station	date	vial #	box #	slot #	remarks
Scyphistoma 1	Texel 235	2018-05-25	7	1	a7	on Spisula subtruncata
Scyphistoma 2	Texel 235	2018-05-25	8	1	a8	on Mactra sultorum
Scyphistoma 3	Texel 235	2018-05-25	9	1	a9	on Spisula subtruncata

## Sheet: Oostende cyst clusters genetics
sample	station	date	vial #	shell	cluster size
Podocyst 1	Oostende beach	2018-09-19	1	Aequepecten opercularis	7
Podocyst 2	Oostende beach	2018-09-19	2	Spisula subtruncata	13
Podocyst 3	Oostende beach	2018-09-19	3	Spisula solida	11
Podocyst 4	Oostende beach	2018-09-19	4	Mimachlamys varia	6
Podocyst 5	Oostende beach	2018-09-19	5	Mimachlamys varia	6
Podocyst 6	Oostende beach	2018-09-19	6	Spisula subtruncata	5
Podocyst 7	Oostende beach	2018-09-19	7	Spisula elliptica	9
Podocyst 8	Oostende beach	2018-09-19	8	Donax vittatus	2
Podocyst 9	Oostende beach	2018-09-19	9	Cerastoderma	5
Podocyst 10	Oostende beach	2018-09-19	10	Spisula	6

## Sheet: cyst counts per shell
Shell nr	shell species	min. cluster size	max cluster size	nr of cysts
1	Myachlamys varia	1	7	21
2	Spisula	1	9	24
3	Mimachlamys varia	1	3	16
4	Spisula	2	9	11
5	Cerastoderma edule	1	4	30
6	Mimachlamys varia	1	11	75
7	Spisula	5	5	5
8	Spisula	8	8	8
9	Spisula	1	9	15
10	Spisula	1	8	47
11	Donax vittatus	2	2	4
12	Mimachlamys varia	1	5	32
13	Mimachlamys varia	2	2	2
14	Mimachlamys varia	3	3	3
15	Mimachlamys varia	1	2	5
16	Cerastoderma edule	1	5	14
17	Cerastoderma edule	1	4	8
18	Cerastoderma edule	1	4	15
19	Cerastoderma edule	1	3	8
20	Cerastoderma edule	1	5	6
21	Cerastoderma edule	2	2	2
22	Acanthocardium echinatum	1	3	4
23	Spisula	2	3	5
mean				15.6522

## Sheet: size measurements
Cluster name		size 1 mm	size 2 mm	mean
Scyphistoma 1	Dogger Bank	0.73	0.59	0.66
Scyphistoma 2 (polyp)	Dogger Bank	1	0.79	0.895
Scyphistoma 2 (cyst)	Dogger Bank	0.293	0.335	0.314
Scyphistoma 2 (cyst)	Dogger Bank	0.29	0.281	0.2855
Scyphistoma 2 (cyst)	Dogger Bank	0.362	0.323	0.3425
Scyphistoma 2 (polyp)	Dogger Bank	0.353	0.469	0.411
Scyphistoma 3 (polyp)	Dogger Bank	0.336	0.257	0.2965
Cyst cluster 1	Oostende beach	0.335	0.334	0.3345
Cyst cluster 1	Oostende beach	0.364	0.471	0.4175
Cyst cluster 1	Oostende beach	0.396	0.356	0.376
Cyst cluster 1	Oostende beach	0.313	0.293	0.303
Cyst cluster 1	Oostende beach	0.299	0.276	0.2875
Cyst cluster 1	Oostende beach	0.315	0.302	0.3085
Cyst cluster 1	Oostende beach	0.276	0.274	0.275
Cyst cluster 2	Oostende beach	0.373	0.313	0.343
Cyst cluster 2	Oostende beach	0.193	0.159	0.176
Cyst cluster 2	Oostende beach	0.218	0.208	0.213
Cyst cluster 2	Oostende beach	0.182	0.203	0.1925
Cyst cluster 2	Oostende beach	0.482	0.443	0.4625
Cyst cluster 2	Oostende beach	0.411	0.402	0.4065
Cyst cluster 2	Oostende beach	0.308	0.39	0.349
Cyst cluster 2	Oostende beach	0.226	0.186	0.206
Cyst cluster 2	Oostende beach	0.208	0.188	0.198
Cyst cluster 2	Oostende beach	0.409	0.313	0.361
Cyst cluster 2	Oostende beach	0.313	0.263	0.288
Cyst cluster 2	Oostende beach	0.345	0.28	0.3125
Cyst cluster 2	Oostende beach	0.319	0.275	0.297
Cyst cluster 3	Oostende beach	0.451	0.434	0.4425
Cyst cluster 3	Oostende beach	0.625	0.585	0.605
Cyst cluster 3	Oostende beach	0.513	0.591	0.552
Cyst cluster 3	Oostende beach	0.553	0.57	0.5615
Cyst cluster 3	Oostende beach	0.549	0.512	0.5305
Cyst cluster 3	Oostende beach	0.378	0.396	0.387
Cyst cluster 3	Oostende beach	0.358	0.39	0.374
Cyst cluster 3	Oostende beach	0.399	0.357	0.378
Cyst cluster 3	Oostende beach	0.419	0.272	0.3455
Cyst cluster 3	Oostende beach	0.404	0.336	0.37
Cyst cluster 4	Oostende beach	0.251	0.254	0.2525
Cyst cluster 4	Oostende beach	0.302	0.239	0.2705
Cyst cluster 4	Oostende beach	0.258	0.251	0.2545
Cyst cluster 4	Oostende beach	0.288	0.36	0.324
Cyst cluster 4	Oostende beach	0.29	0.307	0.2985
Cyst cluster 4	Oostende beach	0.438	0.413	0.4255
Cyst cluster 4	Oostende beach	0.429	0.385	0.407
Cyst cluster 5	Oostende beach	0.227	0.264	0.2455
Cyst cluster 5	Oostende beach	0.216	0.259	0.2375
Cyst cluster 5	Oostende beach	0.263	0.229	0.246
Cyst cluster 5	Oostende beach	0.256	0.31	0.283
Cyst cluster 5	Oostende beach	0.379	0.342	0.3605
Cyst cluster 5	Oostende beach	0.271	0.34	0.3055
Cyst cluster 6	Oostende beach	0.323	0.323	0.323
Cyst cluster 6	Oostende beach	0.294	0.241	0.2675
Cyst cluster 6	Oostende beach	0.249	0.231	0.24
Cyst cluster 6	Oostende beach	0.252	0.202	0.227
Cyst cluster 6	Oostende beach	0.222	0.216	0.219
Cyst cluster 7	Oostende beach	0.173	0.198	0.1855
Cyst cluster 7	Oostende beach	0.165	0.21	0.1875
Cyst cluster 7	Oostende beach	0.163	0.171	0.167
Cyst cluster 7	Oostende beach	0.176	0.127	0.1515
Cyst cluster 7	Oostende beach	0.26	0.282	0.271
Cyst cluster 7	Oostende beach	0.311	0.235	0.273
Cyst cluster 7	Oostende beach	0.239	0.184	0.2115
Cyst cluster 7	Oostende beach	0.274	0.229	0.2515
Cyst cluster 7	Oostende beach	0.253	0.192	0.2225
Cyst cluster 7	Oostende beach	0.308	0.277	0.2925
Cyst cluster 8	Oostende beach	0.238	0.234	0.236
Cyst cluster 8	Oostende beach	0.199	0.194	0.1965
Cyst cluster 9	Oostende beach	0.327	0.377	0.352
Cyst cluster 9	Oostende beach	0.278	0.303	0.2905
Cyst cluster 9	Oostende beach	0.368	0.331	0.3495
Cyst cluster 9	Oostende beach	0.33	0.342	0.336
Cyst cluster 9	Oostende beach	0.378	0.326	0.352
Cyst cluster 10	Oostende beach	0.212	0.225	0.2185
Cyst cluster 10	Oostende beach	0.266	0.295	0.2805
Cyst cluster 10	Oostende beach	0.307	0.315	0.311
Cyst cluster 10	Oostende beach	0.3	0.33	0.315
Cyst cluster 10	Oostende beach	0.225	0.267	0.246
Cyst cluster 10	Oostende beach	0.309	0.29	0.2995
