# Supplementary material for: Here are the polyps: in situ observations of jellyfish polyps and podocysts on bivalve shells
Source: PeerJ. 2020 May 28;8:e9260. doi: 10.7717/peerj.9260 (PMC7261476; doi:10.7717/peerj.9260)
Supplement: Data S3 [file peerj-08-9260-s003.txt]

>polyp1
GCTATGATTGGTACAGCCTTTAGTATGATTATAAGATTAGAACTAT
CTGGTCCCGGCTCAATGTTAGGGGATGACCAAATCTATAATGTAGTAGTA
ACTGCCCACGCTTTAATAATGATATTCTTTTTTGTAATGCCTGTATTAAT
AGGAGGATTCGGAAATTGATTTGTTCCCCTATATATAGGTAGCCCTGACA
TGGCTTTTCCAAGATTAAATAATATAAGTTTTTGACTTTTACCTCCAGCT
CTTTTATTGTTATTAGGATCCTCTCTAATTGAACAAGGGGCGGGTACTGG
TTGAACTATATATCCCCCTTTATCTGCTATTCAAGCTCATTCTGGAGGAT
CTGTTGATATGGCCATTTTTAGTTTACATTTAGCGGGAGCCTCCTCTATA
ATGGGTGCTATTAATTTTATTACTACAATTCTGAACATGAGAGCTCCTGG
GATGACAATGGATAGAATACCCCTATTTGTTTGATCTGTACTTATTACAG
CAATACTATTGCTTTTATCACTTCCAGTATTAGCTGGGGCCATTACCATG
TTATTAACAGACAGAAATTTTAATACCTCTTTTTTTG
>polyp2
TTCTGCTATGATTGGTACAGCCTTTAGTATGATTATAAGATTAGAACTAT
CTGGTCCCGGCTCAATGTTAGGGGATGACCAAATCTATAATGTAGTAGTA
ACTGCCCACGCTTTAATAATGATATTCTTTTTTGTAATGCCTGTATTAAT
AGGAGGATTCGGAAATTGATTTGTTCCCCTATATATAGGTAGCCCTGACA
TGGCTTTTCCAAGATTAAATAATATAAGTTTTTGACTTTTACCTCCAGCT
CTTTTATTGTTATTAGGATCCTCTCTAATTGAACAAGGGGCGGGTACTGG
TTGAACTATATATCCCCCTTTATCTGCTATTCAAGCTCATTCTGGAGGAT
CTGTTGATATGGCCATTTTTAGTTTACATTTAGCGGGAGCCTCCTCTATA
ATGGGTGCTATTAATTTTATTACTACAATTCTGAACATGAGAGCTCCTGG
GATGACAATGGATAGAATACCCCTATTTGTTTGATCTGTACTTATTACAG
CAATACTATTGCTTTTATCACTTCCAGTATTAGCTGGGGCCATTACCATG
TTATTAACAGACAGAAATTTTAATACCTCTTTTTTTGACCCCGCTGGGGG
AGGAGATCC
>polyp3
TTCTGCTATGATTGGTACAGCCTTTAGTATGATTATAAGATTAGAACTAT
CTGGTCCCGGCTCAATGTTAGGGGATGACCAAATCTATAATGTAGTAGTA
ACTGCCCACGCTTTAATAATGATATTCTTTTTCGTAATGCCTGTATTAAT
AGGAGGATTCGGAAATTGATTTGTTCCCCTATATATAGGTAGCCCTGACA
TGGCTTTTCCAAGATTAAATAATATAAGTTTTTGACTTTTACCTCCAGCT
CTTTTATTGTTATTAGGATCCTCTCTAATTGAACAAGGAGCGGGTACTGG
TTGAACTATATATCCCCCTTTATCTGCTATTCAAGCTCATTCTGGAGGAT
CTGTTGATATGGCCATTTTTAGTTTACATTTAGCGGGAGCCTCCTCTATA
ATGGGTGCTATTAATTTTATTACTACAATTCTGAACATGAGAGCTCCTGG
GATGACAATGGATAGAATACCCCTATTTGTTTGATCTGTACTTATTACAG
CAATACTATTGCTTTTATCACTTCCAGTATTAGCTGGGGCCATTACCATG
TTATTAACAGACAGAAATTTTAATACCTCTTTTTTTGACCCCGCTGGGGG
AGGAGATCCT
>cyst7
TATGATAATAAGATTAGAACTAT
CTGGACCAGGATCARTGCTAGGAGATGATCAAATATATAATGTTATAGTA
ACAGCTCACGCACTTGTTATGATATTTTTCTTTGTAATGCCTGTATTAAT
CGGAGGATTYGGAAATTGATTTGTACCATTATATATTGGTAGCCCTGATA
TGGCTTTCCCAAGATTAAATAACATTAGTTTTTGACTTTTACCTCCTGCT
CTTCTTTTATTATTAGGGTCTTCTCTTATTGAACAAGGAGCAGGAACAGG
GTGGACTATTTATCCCCCTTTATCTTCAATACAATTTCATTCAGGGGGAT
CAGTAGATATGGYTATTTTTAGTCTTCACCTTGCTGGAGCTTCTTCTATA
ATGGGAGCTATAAATTTTATTACAACCATTTTAAATATGASAGCCCCARG
AATGTCAATGGACAGAATTCCTTTATTCNNATGATCTGTGTTASTAACAN
CTATACTTTTACTATTATCATTACCAGTTTTAGCTGGAGCAATCA
>cyst9
GGTACAGCCTTTAGTATGATTATAAGATTAGAACTAT
CTGGTCCCGGCTCAATGTTAGGGGATGACCAAATCTATAATGTAGTAGTA
ACTGCCCACGCTTTAATAATGATATTCTTTTTTGTAATGCCTGTATTAAT
AGGAGGATTCGGAAATTGATTTGTTCCCCTATATATAGGTAGCCCTGACA
TGGCTTTTCCAAGATTAAATAATATAAGTTTTTGACTTTTACCTCCAGCT
CTTTTATTGTTATTAGGATCCTCTCTAATTGAACAAGGGGCGGGTACTGG
TTGAACTATATATCCCCCTTTATCTGCTATTCAAGCTCATTCTGGAGGAT
CTGTTGATATGGCCATTTTTAGTTTACATTTAGCGGGAGCCTCCTCTATA
ATGGGTGCTATTAATTTTATTACTACAATTCTGAACATGAGAGCTCCTGG
GATGACAATGGATAGAATACCCCTATTTGTTTGATCTGTACTTATTACAG
CAATACTATTGCTTTTATCACTTCCAGTATTAGCTGGGGCCATTACCATG
TTATTAACAGACAGAAATTTTA
